# Supplementary material for: In Silico Drug Repositioning to Target the SARS-CoV-2 Main Protease as Covalent Inhibitors Employing a Combined Structure-Based Virtual Screening Strategy of Pharmacophore Models and Covalent Docking
Source: Int J Mol Sci. 2022 Apr 3;23(7):3987. doi: 10.3390/ijms23073987 (PMC8999907; doi:10.3390/ijms23073987)
Supplement: Supplementary file 1 [file ijms-23-03987-s001.zip]

Archive with 1 entries (1 files):
- ijms-1597914-supplementary.pdf
